# Supplementary material for: Deciphering the Effect of Different Genetic Variants on Hippocampal Subfield Volumes in the General Population
Source: Int J Mol Sci. 2023 Jan 6;24(2):1120. doi: 10.3390/ijms24021120 (PMC9861136; doi:10.3390/ijms24021120)
Supplement: Supplementary file 1 [file ijms-24-01120-s001.zip]

Archive with 1 entries (1 files):
- ijms-2139189-supplementary.pdf
